# Supplementary material for: SARS-CoV-2 mRNA vaccination elicits robust antibody responses in children
Source: Sci Transl Med. 2022 Jul 26:eabn9237. doi: 10.1126/scitranslmed.abn9237 (PMC9348753; doi:10.1126/scitranslmed.abn9237)
Supplement: Supplementary file 3 — Data file S1 [file scitranslmed.abn9237_data_file_s1.xlsx]

## Sheet: Figure 1-3
ID	Group	Visit	ADCD_WT	ADNP_WT	ADCP_WT	CD107a_WT	MIP-1b_WT	IFNg_WT	D614G_IgG1	RBD-Wuhan_IgG1	RBD-UK_IgG1	RBD-SA_IgG1	RBD-delta_IgG1	OC43_IgG1	HKU1_IgG1	NL63_IgG1	D614G_IgM	RBD-Wuhan_IgM	RBD-UK_IgM	RBD-SA_IgM	RBD-delta_IgM	D614G_IgA1	RBD-Wuhan_IgA1	RBD-UK_IgA1	RBD-SA_IgA1	RBD-delta_IgA1	D614G_IgG2	RBD-Wuhan_IgG2	RBD-UK_IgG2	RBD-SA_IgG2	RBD-delta_IgG2	D614G_IgG3	RBD-Wuhan_IgG3	RBD-UK_IgG3	RBD-SA_IgG3	RBD-delta_IgG3	D614G_IgG4	RBD-Wuhan_IgG4	RBD-UK_IgG4	RBD-SA_IgG4	RBD-delta_IgG4	D614G_FcgR2a	RBD-Wuhan_FcgR2a	RBD-UK_FcgR2a	RBD-SA_FcgR2a	RBD-delta_FcgR2a	D614G_FcgR2b	RBD-Wuhan_FcgR2b	RBD-UK_FcgR2b
MIS-C_1	MIS-C	-	14765.6	41.9358	26.0466	3.28986	6.76768	0.791642	61100.5	46524.5	30785.8	4622.5	19938.8	NA	NA	NA	2985	3299.5	3004.75	2270.25	2581.5	2894	3131.5	2757.5	2043	2321	6194.5	4839	4591	2461	2932	23071.5	83563.8	73819	71777.2	67533	19483.5	67930.5	50529	3948.5	24124.2	3565.75	8164	5147	2445	3104.5	27950.5	517098	286134
MIS-C_2	MIS-C	-	16356.2	24.6463	16.1524	2.26553	8.59808	0.413592	53778.2	63608.5	46981.2	7859	31312	NA	NA	NA	3031.5	3907.25	3181.75	2405.25	3062.5	2832.75	3193.25	2669	2129.25	2321.5	9208.5	26320.8	27705.8	2772	4076.75	40881.5	44734	36846.8	17419	31170.5	33879	44057.5	33635.8	5295.5	29303	5192.5	8196.5	6104.5	2224	5203.25	49804.2	411578	217716
MIS-C_3	MIS-C	-	14531.5	18.1571	29.9542	2.45419	7.62625	0.187406	173557	122965	92193.5	19053.5	70613.8	NA	NA	NA	3301.5	3649.5	3011.75	2581	2872	2794	3186.5	2826	2160.75	2584.5	19027	9558.5	7676.75	5299.25	7909.5	40259	57925	56124	15079.5	21204.8	134257	183322	147856	23116.2	135602	62194.2	106324	85759.5	8922	71334.8	338743	761776	547845
MIS-C_4	MIS-C	-	14495.5	36.1884	17.1816	3.30043	12.2073	0.79849	35841.8	31494.8	26032.8	4167.75	14823.5	NA	NA	NA	3134.5	3578.25	2995.75	2330.5	2794.25	2780.75	3088.75	2752.25	2218	2437.25	3763.5	4520.5	3776.75	2221.75	2925	31231.2	52024.8	52057.8	24987	26432.8	28622.8	32486.5	25584.8	7022	19817	3864	5079.5	4185.75	2211.25	3358.25	35793.2	557330	246816
MIS-C_5	MIS-C	-	15077.7	13.2357	17.9866	3.13806	8.44626	0.784755	43425	39627.5	32887	5387.25	22361	NA	NA	NA	3135	3727.75	3083.25	2499	2837.25	2693.75	2899	2655.5	2024	2481.5	14485.5	10721.5	8874.25	4406.75	6870.25	13779.2	26046.5	27056.8	27653.8	23984.8	8659.5	6762	5572.5	2697.25	4088.5	2648.25	2844	2553	1995.25	2298.75	10343	395174	149540
MIS-C_6	MIS-C	-	15257.8	26.3763	18.0253	4.42759	5.57725	1.39407	182049	173320	141440	30851	89063.5	NA	NA	NA	3412.25	4658.5	3778.25	2941.5	2967.5	2884.5	3138	2726.25	2141	2549.75	9820.25	8986.75	7865.75	3844.5	5838.75	20974.5	34460	33880	26186	24223.5	51008.2	83393.5	67607.8	17871	47116	3791	5974.5	5114.25	2289.5	3465	68685.5	512007	275861
COVID_1	pediatric COVID	-	3692.5	25.0802	17.2362	3.35366	5.91463	0.718157	9181	17372.5	13447.2	16117	11328.5	NA	NA	NA	15598.8	22022.8	19099.8	6454	13314.2	3010	4324	3709.75	2523.5	3282.5	2381	4131.5	3654	3900.5	2981.5	10125.2	6572	5125.5	2919.5	3867.5	2445.5	3572.75	3057.25	2343.25	2611.5	5759.5	7798	6085	16280.5	5515	6863.25	5835.25	4686
COVID_2	pediatric COVID	-	5984.25	29.347	11.0512	4.49111	4.63161	0.691238	2573	3581.75	3250.5	10228.2	3166	NA	NA	NA	8532.75	9915.25	9206.75	6186	20605.5	11935.5	14789.5	11439.2	5512	16733	2745.75	4374.5	3490.75	5031.25	4451	8143	12204.2	9624	5849.75	13561.2	2511	3364.25	2913.25	2493	2602.75	20948.8	47381	17292.5	42124	83839	8316.75	9597.5	6511.5
COVID_3	pediatric COVID	-	9420.5	20.5127	19.3328	4.9734	6.6001	1.0154	63556.8	25357.5	20845.5	13715	15419	NA	NA	NA	3814.75	8287.25	7659.5	3694.25	5048.5	2858	4403.75	3752.5	2572.25	3052.25	2989.75	3762.5	3044.5	3703	2858	48858	3702	3228.5	2398.25	2918.75	2293.5	3379.75	2775.25	2435.75	2555	57346	7285.75	5902.75	15156.2	5112.25	11163	6727.25	5222
COVID_4	pediatric COVID	-	3004	26.8207	14.1648	5.48607	4.43111	0.502001	2642.25	3595	3050.75	7576.75	2864	NA	NA	NA	4280	7154.25	6021.25	3092.5	3951.25	5058.5	6185	5674	3677	4708	2782.25	3472	3090.75	3643.25	3042.25	4269.25	4788.25	4607.75	2336.75	2819.25	2441.5	3325	2806	2494	2505.5	5943.5	6771.75	5627.5	14249.5	5603.75	6840	6541	5146
COVID_5	pediatric COVID	-	4656.5	18.6638	15.7184	5.40704	6.02839	0.801889	44664.8	58140	44896.5	26004.5	36143	NA	NA	NA	12255.5	18018	15689.5	6421.5	7982.25	6055	16572.5	14578.2	3412	10536.8	2777.75	3993.25	3421	4292.75	2929.25	8328	6669.5	5529	3311.75	4620	2427.5	3327.75	2887	2481.5	2582.5	14274.2	26629.5	12811	24424	7946.5	6480.75	7537.25	5033.5
COVID_6	pediatric COVID	-	6637	31.0312	25.3137	4.99271	5.27987	0.927437	47730	66452	55014.5	29940	38329.8	NA	NA	NA	15604.5	9891.5	9326.75	4605	7843.75	7141.5	12586	10479.5	3324.25	6601.75	2943.5	8184	5302	6364.5	3326.5	6921	8068.5	6886	4046.75	5724.5	2467.25	3251	3070	2207	2621.5	46806	84400.5	45547	42244.5	17049.8	9078.25	18265	9466.5
COVID_7	pediatric COVID	-	4238.5	22.4949	16.8136	5.5633	6.59508	0.567926	7520.25	9746	7871.5	11039	22240.5	NA	NA	NA	10228.2	22692	20324	14980.8	24126.2	3672.75	4932.75	4270	2910.5	16736.5	14558.5	3927.5	3230.75	4478.5	3051	6235	3749.75	3349	2460.5	3316	2451	3522	2924.5	2341.75	2436.25	10907.8	6538	6229	20286	9430.75	6978	5897	5677.5
COVID_8	pediatric COVID	-	4661.5	30.1444	29.4417	8.72563	9.55464	1.58968	37294	53845.8	43227.8	27866.5	33106.5	NA	NA	NA	11784	19270	16854.2	5441	11097.5	7605.5	13292.5	10655.8	3938.25	8404	2631.5	5839	3705	5077.25	3225.5	8153.5	7962.5	6772	4045.25	5588	2298	3333.75	2907.75	2435.5	2635.5	34224.5	83920.5	48235.8	42841.2	19943	7661.25	18252	8102
COVID_9	pediatric COVID	-	3777.25	36.7897	31.16	5.06773	5.1154	0.179211	21073.2	41050.2	32283.5	21732.8	23001.5	NA	NA	NA	14215.8	24362	21214.2	10335	17309.5	10247	10835.8	8659	3430.5	5808.5	2522.5	3727	3103.25	3889	2863.75	5776.5	6555	5587.5	3419.75	5188.25	2301.25	3312	2897.25	2336	2589.25	10207.2	50158.2	23636	33548.2	8822	4176.75	9075.5	5857.5
Child_1	100 μg mRNA-1273 (children 5-11y)	V0	4239.5	15.6542	23.1795	5.58535	5.95638	0.855655	3244.5	3849	3510.25	6877.25	3199.5	6659	13825.5	10633.5	4377.5	6273.5	5075.75	3451	4749.5	2696.5	4181.5	3408.5	2480.75	3270	2531	3461	3057.25	3674	2783.5	2338	3387.75	2956.5	2449.5	2708.25	2398	3262	2941.5	2461.5	2667.75	4520	5301	4558	10615	4115.5	7699.5	5923.5	5384
Child_2	100 μg mRNA-1273 (children 5-11y)	V0	4268.5	30.0181	11.8127	4.84871	5.5416	0.862743	3074.5	3932	3334.5	7268.25	2975	9369.5	4141.5	18962	4681.25	6888.75	6250.5	5166	5415.5	2781.5	3776	3467	2456.75	2928	2513	3408.25	2963.25	3701	2787	2458.5	3171.5	2988.25	2249.25	2543.25	2300.5	3314.75	2946.75	2455	2601	4390.75	5520.5	4497	10381.8	4615	7380.5	5436.75	4523.75
Child_3	100 μg mRNA-1273 (children 5-11y)	V0	4551.5	17.7647	13.2182	4.34231	4.67428	0.654917	3264.5	3775.5	3432.5	6599.5	3002.5	7075.25	4183.75	11294.8	4974	8069.75	8163.25	7177	11046.2	3148	4544.25	4169.5	2894.75	3479.5	2458.5	3427	3130.75	3551	2829	2733.5	3468	3036.25	2218	2684	2410.25	3225.75	2983.25	2340.5	2521	4109.5	5472.5	4625	11670.8	4331.5	7371.5	7207.25	5180.75
Child_4	100 μg mRNA-1273 (children 5-11y)	V0	4864.75	23.4402	19.3946	5.62084	6.37646	1.07457	3050.5	3986.25	3251	6731	3004.25	41209	13436.2	16694	6441.75	22805.5	29173	7653.5	8565.25	2936.5	4155	3759	2503.5	3300.75	2461	3395.75	3132.25	3725	2829	2490.5	3390.25	3000.25	2339.5	2643.75	2342	3284	3081	2391.25	2515	4245.25	4944.5	4314.25	11595.8	4110.25	6900.75	5484.25	4258.25
Child_5	100 μg mRNA-1273 (children 5-11y)	V0	4535.25	33.1169	15.0606	4.5344	3.73269	0.54114	2912.25	3816.75	3088.75	7017	2960	4540.75	2850	15088.8	5370.5	7405.25	6907.25	4101.5	5003.5	2927	4063.75	3831.75	2702	3089	2448.5	3323.5	3091.25	3630.25	2876.5	2555.5	3561.75	3119.5	2126.75	2672.75	2342.25	3258.5	3039	2480.5	2530.5	4147.5	5360.25	5298.25	11614.2	4543	6631.75	5618.25	4391
Child_6	100 μg mRNA-1273 (children 5-11y)	V0	4657.5	21.8653	11.5258	5.34979	4.45978	0.862773	3080.25	3667.75	3399.25	7437	2974.5	6715.5	14102	8217.25	15192	10476.5	11960.5	7516	9229.25	2681.75	3858.25	3484	2533.5	3111	2506.5	3674.75	3255.5	5069.25	2814.5	2479.75	3482.25	3319.5	2443.5	2919.25	2295.5	3324.5	2883.5	2449.5	2637.5	3791	5483	4873.25	11521.2	3956	5843.5	5531.5	4259.5
Child_7	100 μg mRNA-1273 (children 5-11y)	V0	4320.5	19.0384	16.7205	5.38863	4.1242	0.71561	3063	3892	3454.5	5820	2989.25	5748.5	8880.75	7869.25	6784.25	6233.25	6073.5	5345.75	6206	2782.5	3997.25	3601.5	2673.5	2909.5	2372	3411.5	3079	3399	2849.25	2674.25	3570.5	2956	2453.25	2735.25	2353.75	3326.25	2894.25	2530.75	2567.5	4675.25	5664.25	5020.25	11107.8	4329	6775	6231.75	4768.25
Child_8	100 μg mRNA-1273 (children 5-11y)	V0	4774.5	26.0501	11.9808	4.72814	6.15539	1.09929	3204.25	3799.5	3407.25	7780.5	3076.75	8022	6214.5	34595	4407.75	6790	6275	5084.5	5906.75	2889	4325.75	4307	2882	3221.25	2567.75	3672.5	3086.5	3440.75	2820.25	2623	3846.25	2982.5	2246.75	2679	2476	3473.75	2961	2536.25	2717.5	4517.75	5374.5	4465	10680.5	3809	6845	5565	4747
Child_9	100 μg mRNA-1273 (children 5-11y)	V0	4187.25	29.5132	21.0223	4.11674	4.13669	0.728737	2796.25	3903.25	3308.5	5377.5	2917.5	4812.5	10775.5	5793.75	8608.5	11221.8	11153.2	5840.25	6891.25	2598	3789.75	3441	2589.5	3276.25	2462.25	3612.25	3103.25	3593.75	2798.75	2421.25	3253.5	2946.75	2168.75	2566.5	2519.5	3238.25	2865.5	2537.5	2515	8376	10764.2	7256	14132.8	8591.5	7457.5	5910.5	4886
Child_10	100 μg mRNA-1273 (children 5-11y)	V0	6861.5	27.0045	16.5002	4.11674	6.18792	0.425087	2611.5	3848.5	3101.75	6910.5	2863	2835.5	1275.75	4298	3808.25	5397.75	4869	3352.75	3659.25	3044.5	3806.25	3098.5	2337.75	2857	2385.5	3688.25	3133.25	4011.5	2854	2576.5	3740.25	3318	2452.5	2869	2558.5	3540.75	2904	2501.5	2612.5	4605.75	5211	4485	9370.5	4027.25	6659.25	5623	4476.75
Child_11	100 μg mRNA-1273 (children 5-11y)	V0	4648.25	25.6981	14.5782	5.0378	5.31032	0.718243	3289.25	3763	3131.5	6374.75	2884.5	11482.5	26726	17007.2	28557	43716.2	43263	43028.5	27253.5	3445.5	5122	4526.75	2772.75	3264	2601	3794	3293.5	3488.5	2861.5	2677.5	3555.5	3232.5	2341.5	2821	2400.25	3347.75	2948.5	2466.25	2674	4149.5	5007.25	4491	11470.5	4219.25	6386.5	5199.25	4204.25
Child_12	100 μg mRNA-1273 (children 5-11y)	V0	3897	16.3835	12.5725	4.90595	4.64528	0.582361	2699.5	3753.75	3190	7392.5	3116	2604	1344	4054.5	6972.75	11397.2	10536	6140.75	7831.5	2626.5	3806.75	3184	2605.5	2982.25	2427.5	3572.25	3215	3866.25	2841.75	2672.25	3476.5	3019.5	2388	2579	2415.5	3332	2967.75	2470.25	2664.5	5386.75	6851.75	5114	11417	4737.75	7512.5	5570	4428.5
Child_15	50 μg mRNA-1273 (children 5-11y)	V0	3469.5	22.1867	9.29802	5.84014	5.68334	1.17152	2509.25	3539.5	3121	7048.75	2799.25	2626.5	1251.5	3233.25	3937.25	6666.5	4988	3320.5	4116.25	2778.5	4343.75	3771.75	2698.75	3113	2633.5	3420	3072	3679.5	2725	2426.5	3487.5	3093.25	2174.25	2690	2371.25	3360.5	2885.75	2624.75	2562.5	4599	5912	5466	14859	4810.5	7657	6430.5	5061.75
Child_16	50 μg mRNA-1273 (children 5-11y)	V0	3476.5	23.9246	10.4558	6.84093	8.83865	2.02163	2504.25	3711	3148.5	8390.75	2939.75	2653.25	1291	3089.75	3487.25	4864.25	4155.75	3157	3535	2560	3742.75	3267	2439.5	2858	2593.25	3631.25	3069.5	4125	2729.75	2469.5	3370.5	2930	2240.5	2589	2401.75	3322.25	2882.5	2431.75	2605	5271.75	6257.25	5138	14826	4807	8224	6461.5	5356.25
Child_17	50 μg mRNA-1273 (children 5-11y)	V0	3829.25	16.1724	14.385	6.20533	7.47888	1.4425	2583.75	3621	3097.5	8108	2919	2706.25	1293.5	3407.75	4503	163106	119637	4658	29075.8	3002.25	5349.25	3923.25	2742.25	3017.5	2580.75	3666.5	3152.5	4237.5	2870	2774.5	3640	3120.5	2487.25	2814.5	2448.25	3265.75	2915.25	2631.25	2570	5589	6351.75	5256.75	14601	4907.25	7631.75	6269.5	5840.75
Child_18	50 μg mRNA-1273 (children 5-11y)	V0	3083	31.6835	13.3962	7.89761	7.77507	2.47839	2895.5	3813	3304.75	7451	2947.5	5970	8325.5	14008	4804	8425.5	7749.5	6159.75	6430	2565.25	3810.25	3483.5	2552	3177.75	2432.25	3456.5	3078.5	3872.25	2909.5	2604.5	3573	3015.75	2448	2592.5	2376.25	3419.75	2987	2614.5	2664	5469.25	6391.5	5861.75	16343.5	4878	7221.5	6466.25	5982.5
Child_19	50 μg mRNA-1273 (children 5-11y)	V0	3827.25	27.2989	12.0142	8.54155	8.9745	1.85837	2527	3625.75	3111.75	7500.5	2758.25	2667.25	1310.5	3303.5	3673.75	5505.25	4766	3819.25	4201	2559.5	3786.5	3620.25	2453.75	2867.75	2617.75	3438	3113.5	3646	2850.5	2824.5	3748	3553.5	2341.25	2696.5	2366	3214	2796.25	2607.5	2604	4732.5	6523.25	5390.5	14919.5	5073.75	7430.5	6147.5	5336.5
Child_20	50 μg mRNA-1273 (children 5-11y)	V0	3188.25	26.1801	11.0826	7.05565	5.24627	0.76491	2605.25	3541.5	3082.25	7810.25	2869.5	2625.75	1270.25	3343.5	6360	5608.5	4921.5	4094	3664.5	2751.5	4155.75	3943.75	2734	3248.25	2460	3373.25	3029	3483.75	2788	2592.5	3533.5	3073	2314.5	2659.5	2346.5	3268.75	2971.5	2577.5	2577	5068.25	5695	4926	14944.5	4583.5	6003.5	5953	5326.75
Child_21	50 μg mRNA-1273 (children 5-11y)	V0	3209.25	17.3551	13.1115	7.00609	9.53729	0.845662	2812.5	3589.75	3222.25	7434.75	2911	4307.75	2832	4841	10980.5	11931.5	11165.2	6479.5	7803.25	2771	4077.75	3413.75	2677.75	3039	2673	4007.5	3269	4339.5	2939	2691.25	3647.5	3328.75	2425.75	2799	2353	3297	2922	2434	2453.5	5059.25	6494	5227.25	14628	5029.25	7886.5	7205	5305
Child_22	50 μg mRNA-1273 (children 5-11y)	V0	2875	24.3263	13.1952	7.74534	8.71429	0.754658	2974.75	3672.25	3250	6997.25	2888.75	7598.5	5045.75	21671.5	4879.5	5497	5120.75	3798.5	4358.5	2465.75	3639.5	3431	2577.5	3028.25	2666.25	3398.5	3083.5	3911.5	2787.5	2677.5	3509	2993.25	2333.25	2626	2265.25	3394.25	2850.75	2895	2575.75	4350.5	5815.5	4902.25	15175.5	4821.5	7540	6555.5	5143
Child_23	50 μg mRNA-1273 (children 5-11y)	V0	4206	21.1133	10.5123	7.63644	7.07647	1.90146	2784.25	3793.5	3256.25	7258.5	2849.5	5189	5067.25	4928.75	5423.25	7997.75	7286	4286	5236.75	2691	4410	4072.5	2604.5	3411.75	2483.25	3449.5	3086.25	3791.25	2708.25	2642.25	4173.5	3472.25	2336.75	2826.5	2483.5	3621	2935.25	2977.25	2534	5173.75	6175	5387.5	14572.5	5155.5	7462.5	6596.25	5306
Child_24	50 μg mRNA-1273 (children 5-11y)	V0	3718	17.486	8.7815	5.67177	7.42294	1.53522	8349.75	6824.75	5713.25	12274.5	5008.5	9300.5	6032	6675	5302.25	9207.5	8285.75	5964.25	7197	3538.5	3989	3899	2649.5	2996.5	2654.5	3522	3161	3789.25	2715.75	2714.5	3637.5	3012.5	2125	2816.25	2488.25	3357.75	2971.5	2514.5	2451.75	5419.75	6550.75	5390.75	15443.8	4988.25	6785.25	6478.5	5699
Child_25	50 μg mRNA-1273 (children 5-11y)	V0	4696	23.556	13.9811	5.89067	4.94379	1.00572	2967.25	3912	3283	7171.25	3026.75	6016.75	5930.25	16714.8	4286.5	10207.5	9821	6789.25	6033	8076.25	4174.25	3582	2596	3020	2695.75	3820.5	3142	3563.5	2915	2570.25	3485.75	2967	2215.5	2822	2652.5	3484.75	3140	2598.5	2620.5	7418	8006	6826.5	16911.8	6069	7845	6744.75	5563.25
Child_26	50 μg mRNA-1273 (children 5-11y)	V0	4513.75	20.8594	7.0884	8.03064	6.64691	1.1608	2491.75	3540.5	3026.5	8005	2726.75	2619.75	1238.5	3135.5	4211.75	5886	5382	4263.75	4476	3111.5	4074.5	3688.5	2555.5	3138.75	2745.75	3858.5	3049	3878	2780.5	2453	3559.25	2800	2377.25	2765.5	2311	3294.75	2890	2550.75	2647	5305.5	6125	5813.75	15952.8	5142.25	6614.25	5779.75	5010
Adult_1	100 μg mRNA-1273 (adults)	V1	5510.75	35.7064	16.1562	7.35445	9.11356	1.09171	19885.8	21132	18383	15706.8	14226	5992	7121.75	7285	40825.5	19395.5	18600.2	7035	10894	11040.8	7843.75	6879	3181.5	4863.5	8696	3742.75	3315.25	4400.75	3124.75	21767	16084	12594.8	6558.25	10611.8	2392.25	3478	3025.5	2693	2853.5	18680.2	10898.5	7379	24836	5748.25	7944.25	6650.5	5482.5
Adult_2	100 μg mRNA-1273 (adults)	V1	5061	27.5962	14.8086	8.21123	8.92094	2.10165	2714.5	3778	3205.75	10161.2	3056.75	2596.75	1294.5	3602.75	12090.2	6814.75	5788.25	3748.25	5322.75	8271.25	9231	7954.5	3602.5	6461	2827.25	4123.5	3529	5146.75	2963.75	29311.8	36948.8	29742	14681.8	25055.2	3008.75	3795.5	3314.75	2657.5	3001.75	21105.8	26737	19502.8	41782.2	10365.2	8459.5	7892.5	5719.5
Adult_3	100 μg mRNA-1273 (adults)	V1	6866	31.6203	10.9596	8.15655	9.8455	1.40639	20015.8	37802.8	22587.2	18481	23013	5732.25	13187.8	4533.5	11884.5	20981.8	19465	4729	8898	6369.5	7096.75	5616	3138.75	4400.25	3260.25	6986	3452.25	4709	3238.25	24678.5	16035.8	14517	8981.25	15403	2370.75	3520.25	2974	2571.5	2655	39748.5	29525.2	10420.5	29637.2	9283.5	12064	9206.25	6279.25
Adult_4	100 μg mRNA-1273 (adults)	V1	6047.75	42.1172	18.6373	8.22346	11.6747	1.10894	2706.5	3897.5	3411.5	12776.5	2876.25	2674.5	1290.5	3492.5	14337.5	13258.2	12000.8	6734	7586.5	16801.8	13457.5	11522.2	6233	8701.5	4300	4727	3830	5073.5	3134	45537.5	34997.5	29071.5	14466.8	23106.8	2651	3544.25	3073	2549	2748	56947	69455.2	42925	59309.8	21865	11088	13628.5	8570.75
Adult_5	100 μg mRNA-1273 (adults)	V1	4591.75	42.9192	17.2049	6.27179	6.6331	0.545834	2486	5630.75	4043.5	17366	3616.5	2719.5	1273.25	3683.75	10695	16326	15138	7513	10596.8	22512.5	30414	24503	13593.2	24452.8	2705	9735.5	6212.5	6728.5	4651.75	34205	60100.5	49471	23096	41484.2	2451.5	3429	3089	2410	2744	28216.8	224118	144166	111965	93192.2	8732.5	88290.8	36542.2
Adult_6	100 μg mRNA-1273 (adults)	V1	5007.5	41.2226	15.0839	6.76922	7.44847	1.44176	9611.25	18723	16418.2	17801	16067.8	4932.5	35751	4846.5	21151	32447.2	33256.5	18352.5	36651	3899.25	4747	4854.75	3300.25	4073.75	2619.75	3735.25	3249.75	4597.75	3150.75	7879.25	15058.8	12850.2	7207.25	10452.2	2356.75	3499.5	3033	2557.5	2550.25	4549.25	7193.5	5404.75	25851.5	4657.5	5991.25	5636.5	5045.5
Adult_7	100 μg mRNA-1273 (adults)	V1	9168.75	40.689	16.1292	5.28616	6.38821	0.542327	204667	171356	142884	92412.5	130592	43650	58109.8	22082.2	26181.8	19922.8	19747.5	8977.5	14986.5	16530	43672	35301	22300	35560.5	6880.25	11086	7548.5	6226	5391.5	28653.5	51137.2	43097.5	18563.8	37420.2	2664.75	3573.75	3186.25	2585.5	2755.25	260645	207869	137762	111694	109576	113507	79553	36611.5
Adult_8	100 μg mRNA-1273 (adults)	V1	4971.25	39.505	18.9834	6.2564	6.44159	0.459992	2649.5	4382	3524.25	12340.8	2995.5	2499	1289.5	3476.25	12936	15053	17788	6456	7934.5	8842	12565	11110	5986	8613.5	2897.25	9140.75	6139.25	6058	3661.25	32178	59255	49212.8	20580	32551.5	2471.75	3579	3045.75	2529.5	2804.25	24809.5	145656	80774.5	91084.5	43606.5	8735	37231.5	17482.2
Adult_9	100 μg mRNA-1273 (adults)	V1	4760.5	38.8124	12.2036	5.49461	3.91283	0.569178	20593.5	13594	11580.8	13749	10706.5	11411	11285	9857.5	9941	11720	10581.8	5273.25	8116	5786.5	5254.75	4430.5	2791.5	3493.25	2758.25	3722.5	3281	4393	3261.5	11562	8982.25	7444.25	4556.25	6781	2438	3286.5	2914.5	2542.75	2713.75	8708	6070	5739.5	19184.5	5684.75	8516.25	6693.25	5249.75
Adult_10	100 μg mRNA-1273 (adults)	V1	4827.5	51.7768	23.6909	6.14005	7.83888	1.06437	2747.75	6402	4209.75	13053.5	3595.5	2684.75	1225.75	3472	22268	22185.8	21471.2	12448.5	19237.5	33124.8	25504.2	20908.5	10401	21405.2	3371.5	9710.5	5973.5	5298.5	4155	24482.5	46471	39308.8	14227	26946.2	2333.25	3429.25	2897.25	2302	2626.75	61141	248591	155930	95425.5	95513.8	13826.2	122943	50753.2
Adult_11	100 μg mRNA-1273 (adults)	V1	26244	27.9673	20.4554	7.92271	9.10896	1.46538	3364	3655.75	3090	9422.5	2921.25	2726.25	1332.25	3433.5	12648	19621.5	18555.5	15005	18314.2	26746	44925	40965.5	16039.5	23355	6119	4016.5	3693.25	4559.5	3314.5	41898.5	18945.2	15308.5	8379.75	13018	2367.5	3342.75	2939.25	2476	2644.75	140616	14328.8	9135.5	30660	7054.25	43363	7944	6563.25
Adult_12	100 μg mRNA-1273 (adults)	V1	4136.25	35.205	11.4513	6.49817	4.89377	0.903297	16677.2	13123	11044.2	13680.8	10595	7140.5	5066.75	8438	5000.75	9008.25	8784.25	7107.25	8187.75	11652	21092	18746.5	12057.5	30050.5	2634	3685	3148.5	4352	2877.5	6974	5146.5	4625	3121.75	3855.25	2520	3431.75	3076.25	2523	2635.5	5825.5	5603	5221.75	18923.8	4956	6720.5	5733.75	5321.75
Adult_13	100 μg mRNA-1273 (adults)	V1	4437.25	48.548	18.5598	7.1695	5.47704	0.814743	2556	3523.25	3202.25	10948.5	2731	2728	1349	3598.25	13255.8	17395	15878.8	7040	13587	9902	17144.2	12257.8	4147	10666.5	2821.5	3948	3340.75	3931	2824	24280.2	26586	23564.8	12998	22180.5	2444.5	3345.5	2978.5	2379.75	2743.75	9236.5	13309.2	8618.75	34664.5	7207.25	7999.75	6913	5734.5
Adult_14	100 μg mRNA-1273 (adults)	V1	4346	38.2776	14.7588	7.48029	10.9835	1.5516	2750.5	3647	3281.5	11228	3001.5	2799.75	1365	3550.5	8921.75	11050	9643.25	4874.75	6921.75	15228.8	17664	14646.8	10996.5	12751	2839	4015.5	3488.5	5143.25	3335.5	17297	31843.5	25757	13385.2	18179.8	2419	3333.5	3021.75	2637.25	2646	9494.5	21669.5	13786.5	39750.5	6877.25	6958.5	6590.75	5403.25
Adult_15	100 μg mRNA-1273 (adults)	V1	5321.5	29.843	11.8982	7.85933	7.20839	1.62912	2652.75	4123.25	3496.5	15704.2	3369.5	2692.25	1338.25	3639.5	37632	26361.8	25142.5	18268.5	26348	16601.5	15220.2	13792	5080	8533	3040	13228.2	9187.25	6517	4792.25	34704.5	59300	51324.8	27917.5	45515.2	2628.5	3835.5	3110	2614.25	2820.5	31443.8	109362	65875	114776	71402	9558.5	20843	12531.2
Adult_16	100 μg mRNA-1273 (adults)	V1	18398	37.8326	18.3498	6.26021	8.65629	1.49919	85877.8	138817	118432	83913	100317	6616.75	6656.25	10293.2	12676.5	21798.8	19550.5	12029	18463.8	7589.25	14233.2	12796	7100.25	9969.5	7512.5	22655.2	17136	9491	10167.2	38551.5	67928.2	58680.5	33623	55267	2894.5	3959	3293.75	2612.5	3128.25	103817	279224	239092	199797	174341	25664.5	172354	101512
Adult_17	100 μg mRNA-1273 (adults)	V1	24080	47.7696	29.2916	7.28407	6.43057	2.79441	2566.75	4002	3226.25	11627.5	2856.25	2740	1311.5	3438.5	6481.75	9321.5	7462	3356	5259.5	9001	11766	10836	5361	8471.5	2863.5	5181.75	3792	4846.25	3091	41026.5	56557	50449.2	26537	53756	2689	3687	3288	2508.5	2916.5	34824.5	68643.8	45415.5	69236	33259.2	11310	17115.8	8769.75
Adult_18	100 μg mRNA-1273 (adults)	V1	6811.25	51.7401	29.7396	6.20829	5.75115	1.26843	3112	5825.75	4184.75	14490.2	3787.5	2771	1288.25	3420.75	14162.5	14924.8	14604	8994.5	11958.2	115368	38273	33103	11825.2	31346.2	4469	13578	9868.5	6076	6439	34310.2	41139.8	33496	16928.5	30534	2542	3533.75	3116	2427.25	2832.75	139492	216686	125104	92739.5	107674	44447	81398.2	30856.5
Adult_19	100 μg mRNA-1273 (adults)	V1	4524.75	41.8606	25.1493	7.13417	6.92925	1.65264	2535.5	3653.5	2970	8653.5	2837.5	2690	1292.5	3535.75	9793.5	11725.8	10937.8	6821	12110.5	8808.75	6931.5	6694.5	3509.5	5108.5	2680.75	3946.5	3099.5	4010.25	2968	35580.8	23976.5	19536	7615	13629	2355	3389.5	2858	2315.5	2624.5	9682.5	10568.5	6813	22129.8	5110.25	7881.75	6501	6038.5
Child_1	100 μg mRNA-1273 (children 5-11y)	V1	84433.5	18.3502	24.8649	6.41899	9.5098	1.52219	153328	175844	143440	84538.2	125394	6818.75	13788.5	10722.5	35234	39089.2	35650.2	23056.2	34353	13880.8	16464.8	14102.5	5480.25	11859.8	8273	35827.5	23791.5	9723	16832	92666	185803	166816	100926	151183	2375.75	3562	2944	2370.25	2587.5	305361	529178	373442	257489	366350	177446	479150	334701
Child_2	100 μg mRNA-1273 (children 5-11y)	V1	24940.5	31.9584	27.0458	6.94881	6.77745	0.744531	170564	248697	212060	132577	181214	9245.25	4315.5	18649.8	13049.8	12985	11870.5	7589	10043.2	7369.25	10519.5	8625	4307.75	7623.5	5961.5	21961.5	15618	7516.5	7540.5	38862	56127.5	46951.8	21748	37684	4343.5	6831.75	5942	3563.25	4801.5	195868	421354	298637	190847	229072	63125.5	289712	150832
Child_3	100 μg mRNA-1273 (children 5-11y)	V1	85659.8	40.5186	24.7309	7.27767	8.21393	1.3834	105393	104655	89259.5	49653.5	72162	44926.5	11495.2	7993.5	18612	14064	14088.5	10419.5	14597.8	13397.5	10018.8	8934	4813	6954.5	13802.5	15799.5	9201.5	5483.75	5312.75	99789	76070	60937	25099	45408.2	2656	3720.5	3023.25	2468.75	2759.75	441787	287487	221878	99850.5	151192	322776	156589	87057
Child_4	100 μg mRNA-1273 (children 5-11y)	V1	9908.5	33.1455	30.366	6.56129	8.58557	1.64589	102158	153558	137829	85527.8	107134	19206	8347.25	14641.8	20073.8	31173.2	33896	10170.2	11416.8	8073	7817	7062.25	3708.5	4697.5	3117	6352.75	4799.25	6627	3610	30114	34065	30056	16553.5	26874.5	2489.75	3416.25	3044.5	2277.75	2599.75	98627.8	205686	147378	135195	93199.5	13004.8	48674.8	28899.5
Child_5	100 μg mRNA-1273 (children 5-11y)	V1	35096	47.922	33.1801	5.22971	8.26533	0.817366	63320.8	121590	108096	66882.8	89366.5	8136	3613	12986	9839.5	9536.5	8373.5	4905.75	6594.75	6562.5	11663.5	10580	5891.5	9617.75	4676.25	14798.5	11242	7821	8610.25	66171	86057.2	75009.2	30528	59451.5	2444.5	3798	3071.5	2547.25	2600.75	187468	323236	260452	181920	212243	59330.5	202251	147080
Child_6	100 μg mRNA-1273 (children 5-11y)	V1	38961.8	35.3393	18.164	4.28976	6.37473	0.67756	67074.5	69443.8	51601.2	32493.5	39798	6393.5	12962.5	7908	22145	13539.8	12192.5	8809.75	10735.5	9094.5	6343	5449.75	3233.75	4581	4641	5510.5	4301.5	6137	3289.5	136800	82221.2	72940	28375.5	41292.2	2469	3570.75	3227.75	2422.75	2601.75	142004	84752	49573	42318.8	21562.2	36174.5	20167.2	9119.5
Child_7	100 μg mRNA-1273 (children 5-11y)	V1	54206.5	29.6766	21.2294	5.52961	6.53597	1.22465	134097	67843	59843.8	43866.5	51352	5879.75	9131.25	7364.75	8221.5	7038.25	7679.5	6510.25	6975.5	7932.25	13268.2	10640.5	6279.5	9455.5	8794.5	45786.5	38684.5	13346.2	3286.5	83535	69091	54560.2	28332.5	46727.8	2446.25	3455.75	3110.5	2370	2624	192956	110148	58716.5	77721.5	32519.5	46575.2	31177	12255.8
Child_8	100 μg mRNA-1273 (children 5-11y)	V1	10566.8	39.6235	25.6958	6.16236	7.57896	1.48461	53268.8	75961	63700.2	41040	56351	7891.5	6310.75	27480.8	16830	13660.5	12062.5	7628.5	10322.5	21663	20985.2	16795	8236	15039	3553	4744.5	3867.25	4678	3243	65912.5	27061.8	23294	12972	21720	2537.75	3436.25	2971.5	2472	2636.75	75455.5	95115.8	53341	60531.5	45748	17035.5	18712	9542
Child_9	100 μg mRNA-1273 (children 5-11y)	V1	14524.8	32.6242	33.9825	6.53374	8.35222	0.859214	93407.2	95898	77455	51343.5	70095	4765.25	9811	5614	15861.5	24248	22194.2	8261.5	13218	6594.25	9429.5	8367.25	4492.25	6937.75	4390	10100.8	6653.25	6114.25	4067.5	43041.5	69341	57753.2	30486	46376.5	2442	3676	3059.5	2182	2605	115472	161742	117417	97227.5	58427.8	32346	81734	31908.5
Child_10	100 μg mRNA-1273 (children 5-11y)	V1	145014	47.3929	39.351	8.66752	12.2566	1.47847	16122.5	16095	10840.8	16203	7000.75	2692	1325	3994.5	24335	19557.8	18441	14742	15030	93659	8531.75	7664.75	5060.75	6131.25	27689.8	25465.5	21575.8	8890	9897.25	188765	96195.8	86045	36873.5	59016	2669.5	3590	3082.75	2295.5	2580.5	545286	476158	372578	272353	300284	538412	401975	332393
Child_11	100 μg mRNA-1273 (children 5-11y)	V1	18832.5	36.3159	24.7021	6.40864	6.45838	1.50853	65033.2	91420.5	78361.2	51573	55357.2	10601	25108.2	15327.8	33925	38459.8	41069	32108.8	25918.5	13898.5	12620	10779.5	5667	7625	6849	12352	8866.75	6352	4353	34897.8	52810	46238.2	23785	35592.2	2599.25	4083	3804	2803	3143	114426	145016	91072.5	87205	48488.2	20828.8	50276.2	20854
Child_12	100 μg mRNA-1273 (children 5-11y)	V1	60563.5	31.8163	35.1763	5.95862	7.29915	1.06971	6823.5	21395	17219.5	15693.5	14477.5	2822	1255.75	4238.5	16436.2	28479.8	25091	15880.5	21149	10191.5	13514.2	11708.5	5958.5	10157	10145.2	80672.5	56099.2	8734.75	39623.5	85350	113848	102192	61042	85872.5	2755.5	3725.75	3203.75	2412.5	2858	268445	403980	360530	167986	324398	98097	331530	208979
Child_15	50 μg mRNA-1273 (children 5-11y)	V1	5036.25	18.7505	13.5228	6.52395	5.92993	1.01806	2588	3695.5	3097	11601.2	2766.5	2612.5	1262.75	3276.5	5769	8814.75	6891.5	4621	5840.75	4903.25	8365	6497	4029	5706.75	3071.25	4145	3490.25	4944	3086.25	26744.5	28174.5	24442.8	12587.5	20880.5	2581.5	3520.75	2998.5	2466	2824.75	22245	37108.8	23210.8	51781.5	15521	9105.5	10141.2	7201
Child_16	50 μg mRNA-1273 (children 5-11y)	V1	3603.5	22.7105	9.87852	7.65272	5.5868	1.16672	2504.5	3581	3075	9127.25	2794	2678	1259.25	3296	4140.75	5082	4317.75	3283.25	3727	3704.5	4633.75	3966.5	2706	3611.5	2627	3682.5	3201	4071.25	2938.25	16887	16068.5	12997.2	7369	10933	2556	3422.25	3096.5	2555.25	2675.25	11408.5	9014.5	7106.25	27938.5	6166.25	7869	7025.5	5685
Child_17	50 μg mRNA-1273 (children 5-11y)	V1	12371.5	21.6767	19.8198	7.16715	6.46357	0.819423	3171.5	4278.25	3526.75	14315.8	3146.5	2676	1278.75	3240.5	6584.25	31733.5	21669.5	5214.5	8736.5	8312.5	7535	5618.5	3190.5	4516.5	4382	6584.75	4397.75	5157	3574.75	31906.8	26262	22499.5	12317	18234	2524.25	3552.25	3024.5	2492.5	2748	120212	91981.5	56976	92712.5	41595	49167.2	37641.8	15912
Child_18	50 μg mRNA-1273 (children 5-11y)	V1	4171.25	28.0409	14.8393	8.05437	10.2623	1.61248	36968.8	25808	24769.8	18624	16424.5	5409.25	7610.75	12007.5	9607.5	9170	8392.25	5989	6894.5	8814.25	4813.5	4365.5	2775	3736	3326.75	3964	3457.25	5068	2997.5	17943.5	8991.75	7325	4719	6206.75	2338.75	3364.5	2844.75	2589.5	2539.25	59154.5	24396	21102	46580	11560.5	16176.5	8951.5	6560
Child_20	50 μg mRNA-1273 (children 5-11y)	V1	15978.8	24.0417	15.2298	8.34707	6.73297	0.621704	2686.75	5397.5	4243.5	12509.5	2958.75	2686	1266.25	3333.75	11032	7027	6404.5	5164	4592.5	6917.75	8597.25	7439.5	3286.5	4972.5	7348	74600.5	60541.8	4991.75	3823.75	86507.2	70153	60380.5	30133	46798	2657.25	3573.5	3117.5	3038.5	2866.25	100372	190737	130379	73450.5	35689	24377.2	91212.8	43486
Child_23	50 μg mRNA-1273 (children 5-11y)	V1	27140	29.8205	16.2592	6.48927	7.3797	1.65759	70043.2	50194.5	40992.2	30955.5	34733.8	4849.5	4874	5064	10883.8	8931.5	8065.5	4972.5	6012	9557.5	17691	24975	3052.5	4367.5	6760.75	3854.5	3274	4053.5	2959.75	39431.8	28500.5	25311	12079.2	17463	3140	4018.5	3402	2685.5	2871	111230	26709.5	18185.5	45514	13473	31355	8754	6731.5
Child_24	50 μg mRNA-1273 (children 5-11y)	V1	249600	59.0857	137.935	10.3567	11.0817	3.69619	488198	637768	550632	321193	451668	6226.5	4698.5	6122.75	37424.2	6582.5	5759.5	4575.25	5270.25	12658	14662	13579.2	8010.75	8964.25	69717.8	215757	210705	57060	129487	60560.5	36048	34923	21632.5	16124.5	2466.5	3364	2998.5	2287.25	2640.5	737367	754175	733972	478188	630400	505033	774321	694101
Child_25	50 μg mRNA-1273 (children 5-11y)	V1	15881.5	21.8753	26.8128	7.39689	7.53327	1.27881	113903	134334	126174	87213.8	118492	5940	6135.75	17236.2	28133.5	34021.5	29337.5	15626.5	21856	30529.2	17278.5	14634.5	9039.75	13580	39584	15973.5	12405	7384.75	8183.25	40240.5	40560.2	35252.5	21256.5	37586	2541.5	3589.5	2967.5	2502	2815.25	164581	223687	137905	158862	112286	48738.5	86192	39086.5
Child_26	50 μg mRNA-1273 (children 5-11y)	V1	4733.5	30.811	14.928	8.88958	8.09553	1.44541	2682.5	3667	3190.5	10122	2918.5	2709.5	1294.25	3368.75	6421	8018.5	6721	5122.5	5815.5	6817	5075	4663.5	3139	3898.75	2883.75	4024.25	3377.5	5222.5	3239.5	31157.8	16538.5	13815	7878.25	11633.5	2403.25	3490	3064.25	2547	2710	32381.2	16699.5	12660.5	36551.8	11066.5	12389	9046.75	6892.75
Adult_1	100 μg mRNA-1273 (adults)	V2	130856	61.4847	81.9234	7.1085	8.55	1.31342	11884.5	56147	43013.5	36951	32217.2	2654.5	1378.75	3440	13504.8	13334.5	12476.5	7914	10826.2	129163	136014	120818	66193.5	116027	12137.8	153450	103493	31999.5	80869	127594	134687	112337	59546	97138.5	2625	3759.5	3179.5	2362.75	2873.5	353243	826042	747321	469095	655594	433163	1.04589e+06	902221
Adult_2	100 μg mRNA-1273 (adults)	V2	32781.8	42.6129	53.4084	7.61541	6.90311	1.06553	3159.25	12426.2	8907.75	20017.5	5831	2624	1377.25	3549	10719	7099	6010.5	3665.25	5587.25	33001.8	36286.5	32771.2	17451	27311	8078.75	36378.5	27727.2	12144.5	15249.5	64330.2	68289.8	58085	31568.8	52436.2	2692	3485.5	3006.25	2238.5	2718.5	134575	337122	260720	214336	165090	35099	212010	130815
Adult_3	100 μg mRNA-1273 (adults)	V2	154372	60.6077	59.3571	7.86282	8.01047	1.81294	219813	345110	312923	208766	300150	6275.75	12755.5	4825	20079	26085	24953.8	7025.5	12076	63477.5	56221	50502	33668.2	48182.8	28947.8	146514	96647.5	38334.8	96053.5	112175	69767.2	64710.8	38614	63984.5	2527	3489	3134.5	2297.75	2707.5	535636	910118	753472	639177	793078	455658	751189	724984
Adult_4	100 μg mRNA-1273 (adults)	V2	190490	76.0749	97.6653	13.4709	15.2414	4.72452	14155.5	27984	19035.5	20100.5	13021.5	2781.5	1322	3438	24029	16238.5	15058.5	9607	10537	219158	148550	133959	48806	83634.2	32014	93933.2	68120.8	16751	34199.2	121391	80510.2	70981	38451	61650.8	2780	3610	3240.75	2380	2836.5	558736	780613	706578	420420	506364	455042	570929	516705
Adult_5	100 μg mRNA-1273 (adults)	V2	173345	99.2236	108.009	7.05058	7.65926	0.980612	211880	308965	274240	130624	196571	5527	6383.5	7006.5	27001	25347.5	21572.8	7733.25	12404.2	185542	159854	140699	36052.5	73014	55227.8	175279	128190	15327.5	37978.8	102667	66094.8	57888	27895.5	52950.2	2736.5	3539.25	2974	2239.25	2703.25	640094	1.01961e+06	868992	408611	516451	399458	811885	694466
Adult_6	100 μg mRNA-1273 (adults)	V2	96342.5	52.4152	34.9094	9.40461	7.46675	1.48916	98399	171680	146072	105973	138378	5040.75	38217	5092.25	30502.8	28315.5	25754.2	17166.2	25050	19363.5	18866.5	16585.5	9612.75	14639	7231.75	38575.8	28028.2	12868.2	19499.2	63401.2	61072	52800.5	29570	46743.8	3151	4596.5	4049.5	3031.75	3049	180226	456494	328466	257752	262048	85071.2	302401	208341
Adult_7	100 μg mRNA-1273 (adults)	V2	212698	59.0103	107.797	8.0951	9.83224	2.20121	783700	1106343	1.01931e+06	579926	886275	36179.8	50397.5	19609.5	28237.8	26742.2	24208	13125	22719.5	88715.5	102430	97231.5	68066.8	93932	73048.5	275994	238557	71707.8	183388	125280	122170	111407	55562	99724.5	3019.25	4036	3449	2398	2899	687984	924380	891433	694022	811805	784994	1.20901e+06	944842
Adult_8	100 μg mRNA-1273 (adults)	V2	238423	48.2092	53.8303	7.75011	9.1809	3.19654	16176.5	69269.2	50537.5	36244.8	36551.5	2799	1239	3323	17181.8	21388	19060	11057	16433.5	53154.8	51877	46628.8	29504.2	45358.8	31008.2	234384	199519	49228.5	107988	152204	163404	136145	70524.2	118750	3518	4785	4016.25	2923.5	3401.5	500506	1.10782e+06	920111	604055	799533	415448	1.13224e+06	889423
Adult_9	100 μg mRNA-1273 (adults)	V2	36015.2	48.9331	42.7325	6.89805	6.42153	1.28217	109116	101172	91546.5	65546.8	78975	11404	11902.2	11013.8	74783.5	52787.5	44098	10436	23502	34794	21888.8	19102.5	9870	16227.5	13525.5	45510.2	30435.8	12612.8	31403.2	46237.5	33152	29649.5	15091.8	23603.2	4792	5178.75	4483.25	3378	3934.5	252569	294374	201849	165650	127459	72657	107542	62801.2
Adult_10	100 μg mRNA-1273 (adults)	V2	234246	86.4057	139.083	8.89985	10.2746	3.40664	20791.8	85554.2	65140.5	40599.5	45655.2	2749.5	1366.25	3482.5	21281.5	55700	46026.2	14765.5	34414.5	60568	39472.2	37552.2	23330.8	38527.5	35635	243928	208360	58563.8	134758	127549	114464	101588	53030.8	88013	2841	4205.25	3356.25	2593	3210.5	740478	1.15356e+06	1.05372e+06	715564	1.05283e+06	498448	1060280	900328
Adult_11	100 μg mRNA-1273 (adults)	V2	195429	66.5498	83.4005	6.46128	9.6256	1.5324	18837.5	20326.8	13188.2	20485.2	12153.5	2643.25	1317.5	3366.5	15508	22025.5	21319.5	22109	24213.5	157244	188329	167810	81319	137228	35247.5	63946.8	46323.8	14028.8	26124.5	116634	52035.8	44539.5	25411.5	37929.2	3680	3992.75	3459	2607.25	2999.5	545426	561150	450377	316515	407375	436230	371024	231226
Adult_12	100 μg mRNA-1273 (adults)	V2	102772	66.8742	46.5975	6.83955	8.40138	0.919634	167220	142844	124300	93786.2	126427	6079	4328.25	7401	14730.8	18250.5	17235.5	15621	17882.5	95778.5	67721.5	59767.2	38248.5	83037.2	21060.5	15406	9320	8006	9957.5	59692.8	23613.8	20260.5	11375.2	19635	3632.75	4046.75	3628.75	2695.25	3207.75	362378	318918	253178	215152	251422	181915	148826	76891.5
Adult_13	100 μg mRNA-1273 (adults)	V2	185004	69.5373	106.733	7.70134	9.44959	2.32111	18266.5	41367	33542.8	36334	28911.5	2614.25	1272.75	3269.5	24521.8	14218.5	12305.8	6203.25	12081.8	97255.5	45401.5	38617.5	21026.5	38601.2	53430.5	171304	126070	44422.2	85996	218590	165794	146518	94125	147165	3285.25	4798.5	4164.25	2939.5	3544.25	711552	931960	867250	703164	865419	505314	794365	631680
Adult_14	100 μg mRNA-1273 (adults)	V2	33401.8	60.9341	54.9614	6.90925	5.58427	1.06997	3207	10589	6255.75	17347	4509.75	2737	1252.75	3424	7350.5	7831.75	7003.5	4171.75	5505	54525.8	62015	54722.5	32335.5	46080	5626	29710.5	20519.2	9275.75	10718.5	43511.5	69080.8	57003.5	28306.5	43281	3445	4630.25	4279.25	3043.75	3497.5	112370	363024	271380	194545	169806	38141	215930	141583
Adult_15	100 μg mRNA-1273 (adults)	V2	146539	66.4946	65.4701	6.72953	9.18526	0.877604	9190.75	44043	32442.5	35444	36097.5	2629.5	1342.75	3534.5	77224.2	37822	35693.2	29190.8	36075.8	84658.5	98503	88229.5	53681	82682	14216.2	143202	109113	30776	78315.5	157444	197241	169517	104876	163436	3648.25	4590.75	4173.75	3015.5	3710.75	549624	1.12227e+06	931414	705510	970138	300906	957949	792696
Adult_16	100 μg mRNA-1273 (adults)	V2	258261	41.4141	66.0634	8.71083	9.8868	1.30373	232113	411382	374286	224082	293858	5792.75	5844	8101.5	10055.2	13598	12724.8	8503.5	11860	20351	23597.8	21239.5	11309.5	17751.5	39324	181122	149495	43738.5	79277	128013	90368.5	82173.8	43457	68501	2648.5	3451	3094.75	2227.5	2749.5	438095	808534	685075	464161	577604	343158	821542	685430
Adult_17	100 μg mRNA-1273 (adults)	V2	243786	61.4475	60.2342	6.6629	5.76415	1.35691	18192	52180.8	36579	28087	34835	2666.75	1292	3120	13673.8	15002.2	13666.5	5996.25	11347	130379	98911.8	88623	46051	76692.5	36214.5	169729	144662	38907.5	93982.2	233816	188606	161541	88859	145906	4878	7230.25	6216.25	3673	4618	686114	1.10896e+06	978294	626500	867110	662006	986084	864394
Adult_18	100 μg mRNA-1273 (adults)	V2	189082	84.5497	137.223	9.5913	11.8117	2.90421	25820	71923	65639.2	48316.2	52395	2930.5	1349.5	3373	15439	19370	16827	10446	15379.2	285621	176307	162439	95718	165429	30171	210913	172914	60848.8	140160	113794	85250	80108.8	44804.5	67152.5	3316.25	4850.5	4247.5	3270.5	3196.5	628029	1.13628e+06	957788	738126	996510	603088	1.21118e+06	1013329
Adult_19	100 μg mRNA-1273 (adults)	V2	193554	34.8518	63.4325	9.91752	12.0721	3.13351	12742.8	47602.8	38593	26961.5	13732.5	2668.5	1338.5	3394.5	19571	11452	10348.5	7641.75	10743.2	57829	77954.2	70840.8	32566.2	52422.5	32735.8	194636	151324	31586.5	55369.8	184375	106481	94026	50762	81714.5	2718	3875	3276	2376.25	2693.25	548157	1005690	926933	571614	591380	357972	914478	771920
Adult_20	100 μg mRNA-1273 (adults)	V2	191364	76.3935	91.9068	7.49627	6.42025	1.36425	14364.8	44110	39030.8	25523.5	19886.2	2665.75	1283.5	3473.5	9192.25	13809.5	11337.2	7386.5	10910.5	53932	59436	53207.2	25416.2	47994.2	52255.5	203524	144097	34933	87249.8	97331	97018.8	87442	45536.2	73791	3310	4410.75	3869.5	2846.75	3387.5	536281	965022	852795	487508	711664	381058	799375	630318
Adult_21	100 μg mRNA-1273 (adults)	V2	142089	70.1895	47.8379	7.38868	8.04175	0.993962	176034	405372	369202	220920	294967	12090.5	7914.25	11536.8	21031.5	17964.5	16126.5	11853.8	10991.2	27843.8	41704.8	36355	20641.5	33463	47508.8	263948	210160	65118.5	153627	77746.5	81578	71835.5	41048	68808.2	3005	4001	3676	2589.5	3126	381970	915725	827481	573545	746134	202079	795992	635862
Adult_22	100 μg mRNA-1273 (adults)	V2	156640	54.7027	43.8328	7.35207	8.16857	1.57802	305828	344280	314592	207135	297644	8760.75	64539.2	8405.25	32310	41182.8	37399.5	9123	29928.5	37897.5	32541.2	26712	11081.2	22878	22619.5	87167.8	65047	19358	54265.8	70969.2	56194	50364.5	30833.2	49258	3004	3856.25	3444.75	2684.75	2845.25	445659	569934	436812	328396	399910	293415	413712	284300
Adult_23	100 μg mRNA-1273 (adults)	V2	174572	46.8047	58.1797	6.81122	8.54095	1.685	10440	56185.2	37666.8	30870.2	29643.5	2835	1250	3390.25	10250	10991	10836	4867.5	7070.25	53249.2	77649	66778	33734	56041.5	26644.8	169244	135144	33128	66142.5	57824.5	63725.2	56654.5	30186.2	44925.8	2550	3558.5	3345	2266.25	2982.75	384204	813686	698883	458479	548268	377218	977191	809366
Adult_24	100 μg mRNA-1273 (adults)	V2	204553	67.6157	62.5108	8.81005	9.49538	1.8135	282212	397250	355952	206405	254986	6927	24475	8632.25	134362	337270	309820	37303	122119	94526.8	91311.2	76527.8	40078.5	69692.5	34663.2	122000	87218.2	25824.2	49214	92133.5	59605.5	53855.8	30901.8	46036	2761.5	3904.5	3413	2429	2816.75	469646	759260	665785	453400	496282	327256	642811	548945
Adult_25	100 μg mRNA-1273 (adults)	V2	174004	82.3932	93.0489	7.59167	12.4019	1.54056	264714	447258	395438	198114	289543	5769	13191	6924.25	13593.2	39290.2	36020	8349.5	14244.5	85905.2	52631	45312.2	22386.2	38308.8	54017.5	216780	186351	29734.5	79531.8	122634	107518	95455.5	52350	72976.5	3771.75	10869	10578	2410.5	2877	523278	991409	812994	436755	631747	354289	881838	766022
Adult_26	100 μg mRNA-1273 (adults)	V2	261722	62.406	50.1561	9.98625	11.9397	4.17418	413202	500328	459165	261208	364581	4954	16781.5	7186.25	15285.2	15193.5	13704	8213.75	12171.2	20774.8	36120.5	28006	11663.5	25679	41882.5	165132	129776	31754.2	68427.8	118374	94544.5	77747.8	44754.2	69178	3117.75	4705	3952.5	2665.5	3338	753288	1066513	933242	558800	815379	706437	1001429	866054
Adult_27	100 μg mRNA-1273 (adults)	V2	93227.2	62.8511	31.0417	5.62602	6.30129	1.04543	244315	355323	299124	183878	272326	25771.5	45183.5	31442	11075.8	17581	13696.5	9635	12079	112869	24465.8	21230	9944.5	18501.5	24948.8	93099.5	62429	14671.5	43216.5	73108.2	86034	73999.5	36820	70113.8	2832	5107.25	4112.25	3435.25	3575	305986	601474	464436	297899	433162	157210	449888	296654
Adult_28	100 μg mRNA-1273 (adults)	V2	210436	64.1395	57.2741	6.64317	7.19069	1.31675	253046	488407	395019	220636	333280	7525.75	21552.5	6158.5	24657	27406.5	25522	16961.8	22209	37327	31649.2	26812.2	13938.5	23617.5	33454	173271	125586	28928.8	72754.8	67097	75188	66942	35992.2	52189	3440.75	8288.25	6623.5	3596	3075	502709	966593	793689	519110	698159	342671	858690	736585
Adult_29	100 μg mRNA-1273 (adults)	V2	158671	47.6437	33.6328	6.6314	9.07896	1.14942	323491	440224	383445	202576	337135	43907.8	71083	27567.5	13603.2	14723.8	13029.2	7671	10382.5	47698.8	56951.2	47133.8	18666	40193.5	30999.5	122036	86957.5	20333	63832	91873.5	51811.5	40993.5	18236	42896.2	2891	4132.5	3328	2482.75	3022	352208	612754	510824	303114	457223	329637	604085	452721
Adult_30	100 μg mRNA-1273 (adults)	V2	163516	48.4297	61.3379	6.5583	8.40346	1.30245	323144	483524	413731	227497	365674	7229.75	7070	13685.8	18696.2	19683	18096	8966	16879.8	66312	106007	101257	45351	69979.2	100963	287147	216816	52612.2	146590	57898.2	80109.2	72098.2	30726.8	58916	4116	6767.25	5865	5356.25	4866.25	602924	780158	724485	482530	647624	456967	937770	781229
Adult_31	100 μg mRNA-1273 (adults)	V2	174686	66.1729	47.3136	7.97993	9.54345	1.64876	11839	38855.5	33683.5	29406.5	20583.5	2693.5	1417.5	3580.25	71813.5	10478	9461.25	4327.5	12450	29697.5	33679	64505.8	8231	18777.5	18020.8	110370	66491	16259.5	37024.5	160747	159244	140754	61412	102295	3371	4529	4049	2784.25	2964.25	428988	741900	657793	344495	519334	298024	737527	584210
Adult_32	100 μg mRNA-1273 (adults)	V2	234634	76.5598	46.8684	7.31846	9.26352	2.2361	22245.8	77327.5	48042.5	31850.5	40474.8	2834.75	1262	3455	15711.5	49078.2	46191.5	22436.2	11767.5	58440.8	94430	74846	30275.5	77211	100530	322594	259117	66050.5	202898	96469.2	85697	74247.8	33974	60799.5	4741.25	4261.75	3565.75	2590	3274	741012	1.07744e+06	832758	545972	791140	785320	1.24857e+06	1.02673e+06
Adult_33	100 μg mRNA-1273 (adults)	V2	120068	60.9071	46.8893	7.4233	8.76741	1.0874	309724	573749	500424	264936	407283	6746.75	38066.5	6664.25	23909.2	43063.5	41455	8246	31704.5	73541	99528	78232.5	27650	73579.8	53782	198482	154160	24580	101238	68525.5	65260	56855.8	30949.8	50638	2907.5	3631	3140	2381.25	2773	365364	854468	744079	427381	613761	252597	818991	597789
Child_1	100 μg mRNA-1273 (children 5-11y)	V2	264093	54.2573	57.3426	5.57423	7.24005	0.886167	362639	501199	426192	237206	348816	6025.75	11840.8	9888.5	16211.5	17516.5	16580	10198.2	13243.5	9888	14215.8	12251.5	5929.5	10321.5	49814	236324	179727	46756.8	105773	150032	206514	190539	121320	171100	2762.5	4077	3424	2560.25	3039.75	759592	1.06286e+06	933478	612720	843960	643310	1061632	883516
Child_2	100 μg mRNA-1273 (children 5-11y)	V2	289832	106.693	78.6759	9.19917	9.17992	2.73503	971838	1.59714e+06	1451651	793829	1.08936e+06	9060.5	5222.25	18695.8	9005.5	8380.5	7889.75	5500	6969.25	23573.5	20430.8	17117	9703.5	19118	49557.2	254756	204052	69724.2	137380	63316.2	60705	57708.2	34208	47810.2	5203.75	4946	4415.5	2853.75	3632.75	1110621	1487897	1304317	1.04981e+06	1.31137e+06	930272	1.37916e+06	1.2887e+06
Child_4	100 μg mRNA-1273 (children 5-11y)	V2	266980	100.988	97.1343	8.56481	9.84128	3.00035	469850	742936	648531	333548	443031	13435.8	7546	14421.8	26559	25974.2	26043.5	13662.5	13142.5	19282	20541.5	18515.5	8120.75	12765.2	12487	87527	70901	20748.8	25961.5	75128	27699	26277	14932	21338.5	2452	3736.25	2985.75	2337	2718.25	554781	959497	864650	502048	589500	444392	884381	728938
Child_5	100 μg mRNA-1273 (children 5-11y)	V2	275066	111.041	119.56	8.33945	11.1033	2.34127	381161	688259	626872	378740	506899	5783.25	3083.5	11184	7036	9747.5	8213.5	5060.75	6383	11603.5	22700.8	21948.2	11634	17267.5	32703.5	210231	185884	78730.2	147084	204267	118051	108774	66957.8	95981.2	2848	3630.5	3257.5	2353.5	2770	865099	1.31174e+06	1188064	832949	1040889	659935	1234674	1.10764e+06
Child_6	100 μg mRNA-1273 (children 5-11y)	V2	228274	77.5212	58.8192	7.84049	8.20669	1.73016	208532	245524	207529	131972	174252	5710.25	10040.2	6885.75	15722.5	14538	13662.2	10838.2	8593.5	29257.5	14650	12976.5	7701.5	11764.5	26948.2	35225.5	28965.2	13399.5	17988.8	165952	100772	88827.5	43674.8	71231.2	3513.25	3669.75	3125.5	2370.5	2771.5	636094	627162	518418	372174	466484	367835	406895	313219
Child_7	100 μg mRNA-1273 (children 5-11y)	V2	339505	85.4111	88.7771	9.76838	12.8472	3.07079	354576	408312	358274	221309	258564	5704	8416.5	7308.5	8148.5	9238	8862.25	7485.5	8383.25	19559.2	38907.8	33587.2	16378	27854.5	32932.8	168312	133000	36047.2	25630	159442	105940	97603	52533.2	74688.8	3447.75	4582.5	3778.75	2501.25	3457	629376	862406	725248	512776	528600	532699	717874	510801
Child_8	100 μg mRNA-1273 (children 5-11y)	V2	214128	90.0598	72.9196	9.0092	10.7627	2.61032	283385	471882	418810	223652	316516	7303.5	5579.5	28302	14192.5	9843	8298	6156.25	7432.5	61718.8	55813.5	48952.5	21059.5	36378.8	37074	99987.2	80089	21005.8	43385.2	103902	55773	48167	30353	42016	2785	3737.75	3289.5	2406.5	2838.75	520949	848438	756562	472110	591423	456162	632214	603668
Child_9	100 μg mRNA-1273 (children 5-11y)	V2	222913	87.1272	71.5509	7.9777	11.9762	1.79522	308910	505773	449482	258520	348704	5205	11274	6201	12896	18590	16281	7424.5	10285	24895.8	50941.8	45588.2	15256.2	29839.8	34827.8	156775	121368	28476.5	83549.2	97486.8	69861	64419	37802.5	54462.8	4078.75	5871.5	4641	2824.5	4179	542705	883424	786660	520414	689758	403952	868822	639087
Child_10	100 μg mRNA-1273 (children 5-11y)	V2	263850	97.9018	93.3214	10.6423	11.8175	1.99471	27992.8	84751.2	59688	44883.8	26740.2	2707	1317.25	3970.25	8192.25	8304.75	7018	4665.5	5260.5	28233.5	6717.5	6111.75	3982	4160	32743	213044	183358	54400	54543.2	209182	113816	111010	62425	86850.5	2807.25	3992	3394.25	2447.5	2768	732652	1.07137e+06	982178	783436	585013	641154	1.11726e+06	868271
Child_13	100 μg mRNA-1273 (children 5-11y)	V2	82966.8	55.5608	64.935	6.12699	8.22473	0.525266	140564	110383	100290	63020	76501	8111	4383.5	5642.75	6790.75	8660.5	7447	4255.5	6088	5934	10171	8137	4349.75	6700	8514	15024.2	11484.8	7899.5	6557	14095.2	8143	6844.5	4097.75	6155.5	9524.75	5136	4698.75	2838	3585.75	202134	186338	115830	107232	93763.5	120482	111448	49546.8
Child_14	100 μg mRNA-1273 (children 5-11y)	V2	207347	75.4505	92.3324	10.4907	9.02276	2.92387	199766	291188	244824	148730	183601	4697	3105.5	6006	6994	5237.5	4664.75	3644	4439.5	18214.2	24844.5	21728.5	10215.5	19483	34826.2	89951.5	65222.8	20392.8	34475.5	179624	173198	160661	96918	146470	9766.5	6182.75	5201	4293.5	4372.25	385234	596406	451689	294541	392792	391858	606361	392422
Child_15	50 μg mRNA-1273 (children 5-11y)	V2	207340	31.881	47.058	5.93909	5.66821	1.24466	3821	10068.5	7350.75	18108.8	6860.5	2657.75	1253.5	3234.5	8976.5	5921.75	4664.5	3153.25	4133	8046.75	9483.5	7446.5	4319.5	6806	7316	19911.2	13779.8	8955.5	11146.5	41330.8	24192.5	20732.8	11197.2	17239.8	4069.25	5297.25	4553.5	3352.5	3946.25	101300	202853	159628	213456	155164	67438.5	173626	120701
Child_16	50 μg mRNA-1273 (children 5-11y)	V2	22467.8	33.4827	28.2213	8.13904	8.50986	1.5	2703.75	3902.25	3487.25	12888	3003.75	2667.5	1273.5	3101.5	4462	4841.5	4090.5	2942.75	3682	8011.5	5448.25	4840	3230.25	4159	3117.25	4748.75	3945.25	5563	3479	23601.5	14993.2	12581	7296	10379.5	2796.75	3854	3291.5	2643.75	2894.5	53376.5	51357.5	39339	77068.5	20167.5	14877	23208	12403.5
Child_17	50 μg mRNA-1273 (children 5-11y)	V2	133450	39.3071	94.7913	8.50555	6.11531	0.974627	7250.5	36531.8	24342.2	29589	21232.2	2564.75	1227.25	3160	6248.25	16880	13898.2	5578.75	8791.5	13976.5	19228	16492.5	6935.75	9362.5	12185.5	103390	67615.2	18376	39082	37948.5	22163	19650.5	12092.5	16130	2275	3433	3041.75	2319.25	2839	261815	653784	464166	298567	464254	152187	599110	485421
Child_18	50 μg mRNA-1273 (children 5-11y)	V2	135923	32.4464	60.691	8.16913	10.0197	1.1445	124240	155783	134388	91139.2	119097	5354.25	6683.25	10499.5	10951.8	6793	7745.75	4793.25	4899.5	15031.5	11103	9549.75	5163.25	8028.5	15345	35205.5	23522.2	12411.5	22085	40191	16912	14672.2	7294.25	12888.5	2482	3537.25	2941.5	2264	2681	150512	284614	210805	173288	186869	93627.2	279162	192700
Child_19	50 μg mRNA-1273 (children 5-11y)	V2	248778	36.9026	99.7462	7.52033	9.33266	1.27033	11313.5	38421.2	34300.5	26985.8	19279.5	2705.5	1308	3298	11152.2	6934	6019.5	3421.25	4928	14238.5	17671.5	16287	4209.75	7169.25	49979	175304	146210	38977	70748.2	66375.5	35057	30112.5	15603.8	25821.5	2477	3644.5	3090.75	2275.5	2728	478409	893783	758410	494627	546435	356538	704980	667097
Child_20	50 μg mRNA-1273 (children 5-11y)	V2	178812	58.7262	75.8641	5.69284	7.6418	1.19071	11069.5	26297	18293	16200	9511.75	2654.5	1246.25	3105	7033	6007.5	5130	4346.75	4171	15830.2	10796	9186.5	3961	6574.25	66510	223273	187805	15288.2	28421.8	185668	113229	100099	51894.2	79633.5	4910.5	6843	5063.5	2877.5	3620	430050	585200	477917	221264	293810	330537	511275	400741
Child_21	50 μg mRNA-1273 (children 5-11y)	V2	180563	41.6015	54.1333	7.94777	8.43909	2.72506	174678	220682	184434	114951	145132	3835	2525.5	4446.5	29843	18558	13671.5	6652.25	15176	14464.5	14824.5	11559	4387.5	9889	34107	61421.5	40216.8	13455.2	18775.8	212034	141165	125153	75123	109287	4680.25	4803.75	4235.5	3140.5	3791.5	388924	461353	331634	249024	290794	305689	486696	332079
Child_23	50 μg mRNA-1273 (children 5-11y)	V2	112548	32.6885	48.4651	8.51476	9.65286	2.74592	150794	228456	182270	127187	160339	4687.5	4315	4953.75	18322.5	8589.75	7363.75	5504.25	6388	12417	23067.8	34691.2	3841	6172.75	29105.8	53328.2	37828.5	13901.2	17291.5	57890.2	49116.2	46444	18782.2	25234.2	2920.75	3496.5	3303.25	2506	2830.5	242032	469060	367886	224357	257700	146970	364452	261731
Child_24	50 μg mRNA-1273 (children 5-11y)	V2	246284	55.9465	100.257	12.9413	18.4085	4.74554	320076	522700	437372	263300	352175	5389	4295.5	5866.75	9948.75	5858.75	5316.5	4529.25	4945.5	9623	12361	11487.5	6146	8135.5	42156.2	186828	153833	34160.8	87797.8	31083.5	39074	37142.5	23051	14045	2484.5	3802.25	3310.5	2518	2952	391721	714442	646177	398896	473034	330022	799223	698706
Child_25	50 μg mRNA-1273 (children 5-11y)	V2	87589.8	31.265	49.282	8.04615	8.27803	1.19914	201134	265330	239166	159507	201535	5710.5	6169.25	16936	10857	16769.8	15204	10082.2	9394.5	27398.8	14878	12429.2	6637.25	10926	96547.2	73128.5	51601.8	16267	38640	24665.8	20364	17891.8	10786.5	16982.2	2561	3673.5	3182.5	2534.75	3018	253749	364357	301122	254000	289327	141771	306530	172874
Child_26	50 μg mRNA-1273 (children 5-11y)	V2	221292	47.6076	97.3871	11.5821	10.9311	3.87202	12305.8	32834	25784.8	26906	22760.2	2528.5	1293.25	3203.75	9310.25	8350	7461	6001	6456.25	17652.5	13750.2	11983.8	5904	9904	24481	108677	78859	27720	59066.5	147466	79234.2	70746.5	36728.8	53517.5	2796.5	3661.75	2998.75	2386.25	2654.5	429376	661288	583634	411972	575932	428681	612576	535714
[truncated: 26 more columns]

## Sheet: Figure 4
ID	Group	Visit	IgG1_WT_RBD	IgG1_alpha_RBD	IgG1_beta_RBD	IgG1_delta_RBD	IgG1_omicron_RBD	IgG1_WT_S	IgG1_alpha_S	IgG1_beta_S	IgG1_delta_S	IgG1_omicron_S	IgM_WT_RBD	IgM_alpha_RBD	IgM_beta_RBD	IgM_delta_RBD	IgM_omicron_RBD	IgM_WT_S	IgM_alpha_S	IgM_beta_S	IgM_delta_S	IgM_omicron_S	IgA1_WT_RBD	IgA1_alpha_RBD	IgA1_beta_RBD	IgA1_delta_RBD	IgA1_omicron_RBD	IgA1_WT_S	IgA1_alpha_S	IgA1_beta_S	IgA1_delta_S	IgA1_omicron_S	FcaR_WT_RBD	FcaR_alpha_RBD	FcaR_beta_RBD	FcaR_delta_RBD	FcaR_omicron_RBD	FcaR_WT_S	FcaR_alpha_S	FcaR_beta_S	FcaR_delta_S	FcaR_omicron_S	FcgR2a_WT_RBD	FcgR2a_alpha_RBD	FcgR2a_beta_RBD	FcgR2a_delta_RBD	FcgR2a_omicron_RBD	FcgR2a_WT_S	FcgR2a_alpha_S
Child_1	100 μg mRNA-1273 (children 5-11y)	V1	349654	221483	125524	206016	10847.6	279937	182130	173650	214793	84841.2	61377	51329.4	38160.6	46821.4	13701.5	74897.8	51712.6	48021.3	48962.5	25590.5	28755.7	19678	5444.48	15704.3	863.019	87283.1	20631.8	18696.8	22497.8	4646.58	100	100	100	100	100	100	24688	5536.12	1354.09	746.259	1.00565e+06	680074	516266	666011	100	992710	730745
Child_2	100 μg mRNA-1273 (children 5-11y)	V1	437475	356920	210246	307386	21301.1	368805	277089	231344	299714	147699	19846.7	15126.4	7045.58	10189.2	2553.97	26009.5	20834.6	13997.6	17030.2	4130.71	21130.9	11288.5	4745.73	10449.8	902.769	13879.4	8886.27	8058.32	10850.8	2473.58	100	100	100	100	100	100	100	100	100	100	1.01058e+06	625393	469916	519113	100	1.05311e+06	904719
Child_4	100 μg mRNA-1273 (children 5-11y)	V1	129246	101305	54425	75599.3	4997.61	96508.4	61428.1	54798.2	71085.5	32015.5	31834.7	21556.9	8714.33	5917.66	3407.22	22111	24405.4	19206.6	15294	3641.71	6237.69	4577.01	1332.48	2693.82	121.019	6711.6	2703.52	5807.07	6023.58	1574.83	100	100	100	100	100	100	100	12897.4	20669.6	100	258418	72100.3	103565	38982.9	100	320384	232669
Child_5	100 μg mRNA-1273 (children 5-11y)	V1	272446	211522	113176	182306	7908.36	170693	112761	83136.2	114326	130076	12885.5	10232.4	6238.58	5971.91	2633.22	16260.8	18427.4	10750.8	7813.24	6378.96	22223.2	16351.8	7518.73	14741.6	920.019	11888.6	6506.02	6527.82	7503.58	6973.83	100	100	100	100	100	100	100	100	100	100	1.00127e+06	645694	544729	663748	100	1.05366e+06	832698
Child_6	100 μg mRNA-1273 (children 5-11y)	V1	83326.6	45676.3	24154.5	42216.5	2940.11	112814	54042.4	57187	77107.7	28487	17547.7	9095.88	7579.08	6766.91	5915.97	35688.3	41684.9	31573.3	20167	3311.21	6427.94	3450.26	1121.23	3289.07	100	13576.9	8464.77	9078.32	12992.6	1075.83	100	100	100	100	100	100	100	100	100	100	292033	73950	85908.8	50115.4	100	783770	551213
Child_7	100 μg mRNA-1273 (children 5-11y)	V1	122814	80925.8	47294.5	67212.3	1999.86	249739	175991	196353	205587	46077.7	14432	15480.1	17304.8	9560.41	6274.97	16961.8	15524.1	12466.1	12085.7	3832.46	25516.9	15885	8069.98	13193.8	1527.77	15034.4	9886.52	9637.82	12508.1	5406.33	100	100	100	100	100	100	100	100	100	100	485029	179843	156287	118716	100	886736	712658
Child_8	100 μg mRNA-1273 (children 5-11y)	V1	103203	71912.1	39077	63687.8	3388.36	80047.9	40670.9	44430	56868.5	19448.5	17362.2	11152.6	6583.33	7998.41	1944.47	22902.5	15789.9	12361.6	15119.5	5384.71	37265.7	24217.8	10594.5	20761.3	1498.77	41927.1	25097	27018.3	32048.8	8936.33	100	71478	100	65979.5	100	141925	137174	141503	194552	9859.51	381356	101351	131178	96404.9	100	554331	335826
Child_9	100 μg mRNA-1273 (children 5-11y)	V1	180611	129908	80003	125044	7087.61	228493	145554	161671	176001	49608.2	59161.2	29810.4	12165.8	18364.4	3751.97	21387	20083.4	11401.6	13744.2	4215.96	16562.9	12763.5	5279.48	10077.8	861.019	10304.4	6836.02	9113.32	8970.08	2353.58	100	100	100	100	100	100	100	100	100	100	642242	312384	254625	231392	100	816696	638343
Child_10	100 μg mRNA-1273 (children 5-11y)	V1	69772.6	26716.3	7504.99	14821	100	128047	46109.1	60681.5	88326.5	386.718	17319.2	16104.1	12161.3	10846.2	3307.47	31515	26918.9	22643.1	26043.2	9798.71	9108.69	7304.76	4394.48	5464.82	459.269	181115	111628	132552	155165	10810.3	100	100	100	100	100	3473.67	44926	67184.1	59396.1	100	994159	648359	491119	523764	100	1.37281e+06	1.06939e+06
Child_15	50 μg mRNA-1273 (children 5-11y)	V1	6023.89	100	100	100	100	596.63	165.898	197.731	100	100	13900.7	7031.63	5105.58	4147.41	2646.97	12701.8	14499.1	8465.57	5844.24	5812.46	15503.2	8487.76	3889.73	5558.57	1024.52	9361.35	3262.27	4693.32	4700.33	2010.08	100	100	100	100	100	100	100	5781.62	100	100	203407	38906.8	75414	29926.7	100	360547	222194
Child_16	50 μg mRNA-1273 (children 5-11y)	V1	100	100	100	100	100	100	100	100	100	100	2941.22	1806.13	1901.83	910.912	793.722	3884.27	6433.6	3589.07	2731.49	1712.46	3196.19	1391.26	100	1167.82	385.269	1992.6	2523.02	3380.82	2708.08	1827.33	100	100	100	100	100	100	100	528.873	7389.84	100	24754	2324.78	16817.5	535.931	100	252692	205414
Child_17	50 μg mRNA-1273 (children 5-11y)	V1	2657.64	100	100	100	100	7075.88	825.148	712.731	1236.98	100	46537.2	17460.9	6254.08	7678.66	4485.22	8068.77	9340.85	5226.32	4912.74	1292.96	6090.44	2960.51	274.731	1440.82	100	6898.6	3883.02	5379.32	5108.08	615.579	47182.6	100	100	100	100	100	100	100	6963.09	100	116218	20913.8	71623.5	18423.7	100	544729	340292
Child_18	50 μg mRNA-1273 (children 5-11y)	V1	73993.9	51056.8	21106.5	33511.3	1166.36	102941	60683.6	56964.7	67070.7	26463.2	17565.5	14518.6	12757.6	9609.91	2865.22	22724.3	15046.4	16335.1	16187.7	2488.71	4976.44	3211.76	213.731	2201.32	510.019	14039.6	8063.52	11471.3	10670.3	29372.1	100	100	100	100	100	100	100	100	100	19760.5	202706	50137.5	78735.5	29259.4	100	553736	392116
Child_20	50 μg mRNA-1273 (children 5-11y)	V1	22101.6	493.551	100	100	100	1769.88	437.898	987.981	512.977	100	4149.47	3369.88	2630.08	1476.41	2947.97	12521	9647.85	7854.07	6981.49	1199.96	8751.94	6216.51	759.481	2804.82	951.269	11138.6	4752.77	6094.32	6254.08	10124.3	100	100	100	100	100	100	100	100	5556.09	6014.26	413984	138173	89903	36686.4	100	514098	374134
Child_23	50 μg mRNA-1273 (children 5-11y)	V1	92204.9	58499.1	32351.5	53066.5	1917.11	171724	103314	114349	138730	46717.2	13606.2	9306.88	7244.58	5934.66	3353.22	25445.8	21998.6	18047.1	17905.5	4892.96	40692.7	32511.5	1213.48	3075.82	300.519	26978.4	14478.5	14759.3	15242.8	3466.33	45363.1	19549.3	100	100	100	100	100	3574.12	4623.59	3715.76	219123	42573.3	74077	34026.7	100	885154	613510
Child_27	50 μg mRNA-1273 (children 5-11y)	V1	666.144	100	100	100	100	1312.88	965.898	484.481	550.977	100	20818.5	11016.4	10621.8	2802.91	2551.47	14788.8	22880.6	14117.3	6870.99	2408.71	949.435	863.264	100	395.324	100	100	100	100	100	100	72778.1	100	100	100	100	100	100	100	100	100	100	100	263.542	100	100	2416.14	9329.39
Child_28	50 μg mRNA-1273 (children 5-11y)	V1	368.644	100	100	100	100	1091.38	838.398	428.731	592.977	110.218	35302.5	13511.6	17222.6	8559.16	3793.47	12342.3	21327.6	8456.07	7782.24	3896.21	1283.94	418.014	100	658.324	100	100	100	100	147.585	298.329	79546.6	100	285.963	100	100	100	100	100	100	1770.26	100	100	100	100	100	100	100
Child_29	50 μg mRNA-1273 (children 5-11y)	V1	1362.64	563.051	100	247.292	107.356	1516.13	1519.4	840.481	1079.73	188.968	24037.2	11787.6	10486.6	3222.16	2765.97	11154.3	12671.1	7863.57	7656.24	2933.21	645.435	519.264	100	241.574	300.519	561.602	100	788.074	100	626.579	86871.1	100	100	100	100	100	100	100	100	100	100	100	100	100	100	100	100
Adult_20	100 μg mRNA-1273 (adults)	V2	497062	326383	168474	238962	30823.1	286644	175201	152952	182919	73536.2	50148	28818.6	4882.33	5107.16	2013.97	10404	8028.6	6325.07	6322.24	1523.71	77205.2	52506.5	24750.2	36331.3	5426.27	120668	70342.8	92746.6	95823.1	24228.1	100	100	100	9234.02	100	124301	56048.5	105823	98677.6	12568.8	1.47861e+06	919411	583860	727500	2180.21	1.04579e+06	847654
Adult_21	100 μg mRNA-1273 (adults)	V2	1.06549e+06	818758	477222	641326	77570.1	867732	586187	584213	681261	352459	19184.5	16402.6	12465.6	13217.9	2873.47	22971.3	21395.1	17684.6	15720	9925.96	105952	56108.5	20121.5	44103.8	3144.77	41339.1	30267.3	30498.3	35931.1	11490.3	100	100	100	20009	100	5935.92	22082.3	39942.1	54754.6	6408.26	1.93524e+06	1.58987e+06	1.29259e+06	1.38507e+06	43326.7	1.71474e+06	1.59596e+06
Adult_22	100 μg mRNA-1273 (adults)	V2	1.01897e+06	737429	438802	646295	70504.9	651288	446524	423607	482953	282755	36199.2	27331.1	12768.6	22888.4	4073.97	35983.3	27166.6	25737.6	25520.5	9560.96	211376	180673	85677.7	113379	23044.8	167566	134109	168843	128248	49887.6	100	143966	100	101374	6956.53	133574	170749	186685	160881	28610	2.12414e+06	1.64437e+06	1.38832e+06	1.61177e+06	94134.2	1.74728e+06	1.63893e+06
Adult_23	100 μg mRNA-1273 (adults)	V2	795299	599385	319480	495514	44265.1	485085	323483	295786	372883	153372	54824.5	35974.1	29128.8	26633.7	5867.72	47619.3	31086.4	30406.6	36535	17138.7	76484.4	55259.8	30319.7	49225.8	4570.52	98288.6	57010.8	73085.3	79713.1	15310.3	100	5074.26	100	23295	100	107011	97081	140204	126253	7041.26	1.86209e+06	1.43673e+06	1.13664e+06	1.37354e+06	7387.46	1.52199e+06	1.39696e+06
Adult_24	100 μg mRNA-1273 (adults)	V2	730969	582380	356416	518893	63662.9	556302	360203	340515	380458	296368	82583.2	60722.1	41158.1	43103.9	11237.5	33967.3	28063.6	19329.6	20249	38462.2	66303.4	46534.5	24519.2	41363.3	6135.27	345640	212514	254951	272131	35792.6	100	1294.51	100	14489.3	100	416251	379707	400800	409123	14944.8	1.51683e+06	1.04688e+06	876949	1.03109e+06	6771.46	1.3436e+06	1.17423e+06
Adult_25	100 μg mRNA-1273 (adults)	V2	872188	705105	394532	612388	54766.9	692330	442071	416209	504523	210572	20806	23099.4	20817.8	15536.7	4751.47	25913	21243.6	17175.6	19179.2	13169.5	161985	107181	52580.5	94513.1	5553.27	153250	76665.8	87401.3	107757	16153.8	100	73923.8	100	80311.5	100	167703	103997	157149	174204	2168.76	1.6123e+06	1.21037e+06	1.01209e+06	1.23733e+06	100	1.49226e+06	1.31057e+06
Adult_26	100 μg mRNA-1273 (adults)	V2	340887	223396	77451	152325	100	170724	112529	80869.2	127142	19009	26101	19341.1	12373.6	15387.4	4918.22	15659.5	14277.6	9923.32	11449	6167.71	127568	111999	71149.7	104650	23439.3	156641	111449	119447	133933	43101.1	100	105973	100	122697	5456.28	197873	169520	186115	210292	30542.8	1.95651e+06	1.55509e+06	1.26703e+06	1.42927e+06	136046	1.56829e+06	1.48085e+06
Adult_27	100 μg mRNA-1273 (adults)	V2	629059	502687	353164	467570	70245.1	581760	371189	364407	403195	242513	46757.7	31068.1	11511.1	27106.9	1399.72	35670.3	23219.6	15627.1	23282.7	6377.71	77860.4	51205.8	22829.5	43013.3	4585.27	100595	64306.5	66202.8	73375.1	14215.1	100	1642.51	100	24995	100	48575.2	70138.5	75786.6	100463	2253.26	1.51108e+06	984840	896699	985555	3691.46	1.3713e+06	1.24938e+06
Adult_28	100 μg mRNA-1273 (adults)	V2	876998	687111	434093	571945	68660.4	435350	294798	232771	277945	226097	34445	23678.9	20222.6	14409.4	4148.22	54041.3	39371.4	43684.6	38964	11653.5	103561	77335.3	49568.2	68181.6	9996.02	76802.6	50765.8	53888.8	59332.8	29965.8	100	19101.3	100	41300.8	100	21451.4	41977.5	47975.6	69530.8	8277.01	2.01013e+06	1.57991e+06	1.44458e+06	1.54158e+06	50474	1.52459e+06	1.37808e+06
Adult_29	100 μg mRNA-1273 (adults)	V2	996166	789930	438442	631138	129066	582472	412415	325390	406508	207454	101575	98943.9	12731.6	59831.9	4529.97	44146.3	45794.4	23391.6	29635.5	9814.96	235368	152430	66333.2	143212	16069	182062	116726	124391	143164	24519.3	100	141560	100	151434	1532.28	170052	166449	84180.6	222591	9171.51	1.6259e+06	1.28018e+06	968732	1.14179e+06	36534	1.32394e+06	1.04215e+06
Adult_30	100 μg mRNA-1273 (adults)	V2	216227	125863	26553.5	51572.8	100	73018.9	33728.6	22001	35922.5	3238.22	14698	12656.9	4642.08	18936.2	1476.97	151480	55934.9	92733.8	117078	5672.96	81335.2	105821	14943	30900.8	3851.52	80105.6	47065.3	55982.8	61615.6	13441.3	100	25685	100	3488.52	100	13242.9	30442	55017.6	56738.1	3986.26	1.43473e+06	998648	666975	740310	100	1.25561e+06	963538
Adult_31	100 μg mRNA-1273 (adults)	V2	553662	413017	242136	299395	47254.6	436940	286052	251131	288420	207985	960656	726197	337246	442878	8641.97	588323	288479	230740	356638	100838	218789	164933	99731.7	141725	28837.3	245997	160668	191887	182725	59490.6	100	75045.3	100	93301.5	100	178287	147676	177613	195686	16894.8	1.65689e+06	1.184e+06	924433	962343	15473.5	1.51439e+06	1.25212e+06
Adult_32	100 μg mRNA-1273 (adults)	V2	167594	70600.3	23020.7	40226.3	100	37750.6	11372.4	8978.48	22212.5	284.968	7407.72	5195.88	2822.83	3514.91	1125.72	7553.52	6590.1	4674.07	5821.49	2744.46	136090	90021.5	49202.5	65738.6	7943.52	322002	52162.8	54995.8	68979.3	15159.1	100	125783	100	149155	100	167615	124516	106715	155889	1985.76	1.521e+06	1.08038e+06	775547	854489	100	1.12963e+06	941392
Adult_33	100 μg mRNA-1273 (adults)	V2	350074	174438	72937.2	166230	100	145169	82090.1	76476.2	95190.2	10560.7	100386	83987.4	48924.3	11474.9	19626	28758	29568.6	11744.1	8100.24	4711.96	199539	139004	61717.5	128248	9514.77	149446	89394.8	89904.8	108656	25053.6	100	100	100	37879.8	100	100	15580.3	27954.9	41717.1	6411.76	1.97747e+06	1.55023e+06	1.25916e+06	1.50771e+06	23476.5	1.61624e+06	1.53722e+06
Child_1	100 μg mRNA-1273 (children 5-11y)	V2	674931	475509	263768	402449	47071.6	503491	309721	276984	326405	188845	24284.7	18573.9	11394.3	12874.7	5148.47	27188.3	25650.6	19007.1	21367	25546.2	22158.9	15817.3	5734.73	10763.3	1012.77	16551.9	14130	13290.8	12415.1	4802.58	100	100	100	100	100	208769	187978	203753	229360	2188.76	1.42829e+06	1.04036e+06	765828	866650	3001.96	1.24415e+06	908969
Child_2	100 μg mRNA-1273 (children 5-11y)	V2	2.39783e+06	2.03969e+06	1.26305e+06	1.63317e+06	371497	1.51779e+06	1.02682e+06	910530	1.05963e+06	864639	7076.47	7772.13	4039.08	6570.66	2622.22	11007	10649.9	8134.07	8848.99	1365.46	37598.2	27853	13905	30888.3	4054.02	51688.1	31222.8	37017.8	39475.6	10993.1	100	100	100	100	100	100	22840.3	52786.9	60569.1	1894.51	2.07011e+06	1.87435e+06	1.52137e+06	1.51339e+06	311650	1.83618e+06	1.60999e+06
Child_4	100 μg mRNA-1273 (children 5-11y)	V2	1.13247e+06	959518	525708	677810	115554	841910	592675	555603	582513	395054	37908.5	45214.4	26766.6	24525.4	17756	55111.8	36303.6	47302.6	38186.2	5573.71	41809.9	32369.3	13575.2	19537.6	2190.77	41168.9	23261.8	29674.6	33305.1	4928.83	32177.4	100	100	100	100	100	100	100	100	100	1.77851e+06	1.37072e+06	932738	1.11771e+06	11835.7	1.55506e+06	1.33212e+06
Child_5	100 μg mRNA-1273 (children 5-11y)	V2	968283	777260	471673	634651	85150.4	559337	352087	283126	321781	319010	14071	10226.4	6143.83	6904.66	4568.22	9052.77	11826.6	7844.82	6755.49	2830.46	41791.9	36295.3	17121	25537.3	5123.52	23075.4	15567.8	13261.8	16204.3	7861.08	100	100	100	100	100	100	100	100	100	449.509	1.8186e+06	1.43991e+06	1.24115e+06	1.282e+06	165111	1.43443e+06	1.14902e+06
Child_6	100 μg mRNA-1273 (children 5-11y)	V2	491619	341035	215302	294078	41480.9	464869	270206	284585	318786	117668	17331.5	12530.4	11253.1	6809.41	6957.22	23843.3	31144.1	21488.1	15674	3663.96	29938.7	22085.5	11901.7	17267.8	2779.02	72192.6	37975	46190.1	49245.6	7172.58	100	100	100	100	100	10851.2	25920.5	55592.6	59299.8	100	1.40661e+06	980964	794429	991180	18151	1.51098e+06	1.13742e+06
Child_7	100 μg mRNA-1273 (children 5-11y)	V2	479080	370221	218256	268525	25266.1	459870	283547	283148	318961	164188	8693.72	10307.1	13254.8	6694.91	4592.22	7322.52	9555.85	5539.07	5706.99	3403.46	59594.2	38069	18581.7	27570.6	3960.27	28687.9	17034.5	15815.1	18641.6	7303.83	100	100	100	4385.52	100	100	100	3852.37	100	2034.01	1.60653e+06	1.27232e+06	984677	1.06567e+06	16253.2	1.57735e+06	1.39832e+06
Child_8	100 μg mRNA-1273 (children 5-11y)	V2	959720	728268	408406	610548	65196.6	677022	411770	411428	484743	233829	30897.7	18032.4	12441.8	13059.2	4650.97	34555.3	25986.4	23781.6	27300.5	6041.96	122674	93324	42844.2	63317.6	7043.02	123187	77480.8	98649.6	97607.3	28245.3	100	100	100	100	100	100	27241	7194.62	13709.1	100	1.40351e+06	873979	876967	989795	14386.5	1.31031e+06	1.02167e+06
Child_9	100 μg mRNA-1273 (children 5-11y)	V2	790173	611174	364062	517485	74596.4	525014	342268	319102	363651	181342	30937.2	17762.1	6384.58	11882.9	2517.97	11467.8	11993.1	7858.07	8337.49	2545.21	99354.7	73122.5	23605.7	44729.3	5600.77	52523.6	35202.8	27349.1	31482.8	11318.8	100	43057	100	29886.8	100	100	38973	20315.4	33515.6	100	1.63911e+06	1.22612e+06	969877	1.18602e+06	32478.7	1.43481e+06	1.19313e+06
Child_10	100 μg mRNA-1273 (children 5-11y)	V2	301647	178217	56273.7	68600	100	139758	63426.4	54194	69702	11648.5	8234.22	5792.63	4831.08	3604.91	1419.97	9409.02	8713.1	5835.82	8172.74	2267.96	6354.94	5239.76	1679.98	2437.82	931.269	63336.1	45560	50617.8	55488.6	4155.08	100	100	100	100	100	100	100	100	100	100	1.52553e+06	1.14017e+06	936276	949427	72310.2	1.2474e+06	1.05551e+06
Child_15	50 μg mRNA-1273 (children 5-11y)	V2	68243.6	18951.3	5908.99	11904.8	100	30193.9	6247.65	8994.48	16720.5	100	5732.22	2798.88	2257.58	2122.91	1472.22	12068.8	14428.1	7359.82	6540.24	3116.96	16886.2	8531.76	3998.23	7813.07	1102.77	15336.6	8288.27	10644.8	13423.1	1122.58	80503.6	100	100	100	100	100	100	100	100	100	850793	383756	382690	342356	100	861031	619699
Child_16	50 μg mRNA-1273 (children 5-11y)	V2	26499.6	3937.3	520.986	378.792	100	16093.4	3641.65	4092.73	8865.48	100	3567.72	2021.88	1965.58	994.412	1130.47	7258.52	7580.6	5902.07	5067.24	2080.21	6970.94	4718.26	1976.48	3720.82	685.519	20233.1	11690.3	13425.1	15241.6	3229.83	100	100	100	100	100	100	100	100	100	100	448991	134891	163201	94305.2	100	634924	529741
Child_17	50 μg mRNA-1273 (children 5-11y)	V2	231379	106079	34598.7	71754.3	100	89843.9	53140.4	34301.7	46248	3397.72	67656.2	35423.6	12503.8	18781.4	9176.72	21058	18363.1	11131.6	10838	3045.96	65176.9	41381.3	13865.7	22695.3	3655.52	33985.1	24849.8	25563.8	24100.6	12571.8	100	100	100	100	100	100	100	19644.1	16765.3	1617.51	1.69135e+06	1.19323e+06	953485	1.10462e+06	53449.7	1.35803e+06	1.27052e+06
Child_18	50 μg mRNA-1273 (children 5-11y)	V2	178464	122085	69460.7	102564	9368.86	166778	97778.1	88136.5	109626	48299.5	7844.97	9263.88	6341.08	4344.91	2057.97	17606.8	13612.6	10619.6	12230.2	1964.21	20796.4	14583	5762.98	10557.1	1145.02	28307.4	15977.3	20658.3	23883.1	24039.6	100	100	100	100	100	100	100	100	1739.59	3722.26	1.11217e+06	652397	523588	619154	688.958	1.05018e+06	864311
Child_20	50 μg mRNA-1273 (children 5-11y)	V2	188728	87169.8	20984	31505	100	136695	59538.9	53767.5	81083.2	1786.22	3755.22	3188.38	2636.58	2149.66	3003.72	9022.27	8317.1	6324.07	5601.49	1729.46	20525.2	13699.8	4088.98	9227.07	1034.52	41815.9	25292	29511.6	34771.1	5123.08	100	100	100	100	100	100	8825.54	32987.6	38206.6	818.259	1.53961e+06	1.05672e+06	679280	875072	100	1.56491e+06	1.30376e+06
Child_23	50 μg mRNA-1273 (children 5-11y)	V2	523194	381449	236678	312097	35627.6	412988	261667	253370	304625	118373	18443.2	11479.9	8726.83	7173.41	5841.47	44849.8	25163.4	23313.6	26418.5	3283.96	53483.7	44257.8	4200.23	8488.82	1287.52	30934.6	18963	17922.3	21111.6	2057.33	100	17625.3	100	100	100	100	100	9085.37	5915.34	100	1.55209e+06	1.0582e+06	859796	948602	1424.46	1.48877e+06	1.20063e+06
[truncated: 67 more columns]
